# Supplementary material for: Limitations of the rhesus macaque draft genome assembly and annotation
Source: BMC Genomics. 2012 May 30;13:206. doi: 10.1186/1471-2164-13-206 (PMC3426473; doi:10.1186/1471-2164-13-206)
Supplement: Additional file 1 — Supplementary Table 1. List of misannotations of the first 100 genes on rhesus chromosome 20. [file 1471-2164-13-206-S1.xlsx]

## Sheet: DataForRobSpreadSheets
HumanGeneID	Human Gene Symbol	RhesusGeneID	Rhesus Gene Symbol	Rhesus NCBI Gene Model	Comments	NCBI rhesus mRNA accession	NCBI rhesus protein accession
51728	POLR3K	100423709	LOC100423709	incomplete	3 coding exons indicated in human gene, only two annotated for rhesus. 42 amino acids missing.	XM_002802344.1	XP_002802390.1
79622	SNRNP25	693295	SNRNP25	wrong	First 138 amino acids do not match human ortholog	XM_001082002.2	XP_001082002.2
64285	RHBDF1	693423	RHBDF1	no protein derived	No rhesus protein was derived for this gene	XR_009691.2
4350	MPG	722257	MPG	correct		NM_001203259.1	NP_001190188.1
8131	NPRL3	722264	NPRL3	wrong	First 56 amino acids do not match any other species	XM_001118432.2	XP_001118432.2
3050	HBZ	722267	HBZ	wrong	3 coding exons indicated in human gene, 2nd exon not annotated for rhesus chromosome 20 but was found on an unplaced genomic scaffold	XM_001118434.2	XP_001118434.1
3042	HBM	694058	HBM	correct		NM_001193704.1	NP_001180633.1
3040	HBA2	693930	HBA2	correct	Protein wrongly annotated as HBQ1	NM_001044724.1	NP_001038189.1
3039	HBA1	none	none	none annotated	No HBA1 gene has been annotated by NCBI on the reference chromosome 20.
3049	HBQ1	100429484	HBQ1	correct		XM_002802338.1	XP_002802384.1
722267	LUC7L	694332	LUC7L	wrong	First 117 amino acids do not match any other species	XM_001083507.2	XP_001083507.2
83986	ITFG3	694729	ITFG3	correct		XM_001083832.2	XP_001083832.2
8786	RGS11	694588	RGS11	correct		XM_001083719.2	XP_001083719.1
398	ARHGDIG	722292	ARHGDIG	wrong	First 60 amino acids poor match for other species	XM_001118456.2	XP_001118456.2
64714	PDIA2	694964	PDIA2	correct		XM_001084171.2	XP_001084171.1
8312	AXIN1	100424087	AXIN1	wrong	Two areas of non-matching with other species, 341-346 and 554-576	XM_002802345.1	XP_002802391.1
10573	MRPL28	695310	MRPL28	correct		XM_001084527.2	XP_001084527.2
58986	TMEM8A	722297	TMEM8A	wrong	First 20 amino acids not a good match for other species	XM_001118461.2	XP_001118461.1
4833	NME4	695649	NME4	correct		NM_001204461.1	NP_001191390.1
26063	DECR2	695540	DECR2	correct		NM_001204462.1	NP_001191391.1
9727	RAB11FIP3	722300	RAB11FIP3	wrong	First 150 amino acids actually from NME4 gene, 151-376 and 660-703 do not match other species	XM_001118464.2	XP_001118464.2
6650	SOLH	695881	SOLH	correct		XM_001085465.2	XP_001085465.1
146325	C16orf11	100424372	LOC100424372	no RNA or protein derived	wrongly annotated as a pseudogene due to frameshift sequence error at position 767 in NC_007877.1
283948	NHLRC4	none	none	none	nucleotides 834-2048 from human mRNA (NM_176677.1) not present in NC_007877.1
9091	PIGQ	696123	PIGQ	correct		XM_002802340.1	XP_002802386.1
57799	RAB40C	722336	RAB40C	wrong	First 12 amino acids not found in any other species	XM_001118497.2	XP_001118497.1
117166	WFIKKN1	722338	WFIKKN1	wrong	The first 225 amino acids do not match any other species	XM_001118498.2	XP_001118498.2
84326	C16orf13	696495	C20H16orf13	correct		NM_001204163.1	NP_001191092.1
84331	FAM195A	696621	FAM195A	correct		NM_001193773.1	NP_001180702.1
197335	WDR90	100424635	WDR90	wrong	First 35 amino acids and 801-859 do not match any other species	XM_002802346.1	XP_002802392.1
89941	RHOT2	722352	RHOT2	wrong	Missing sequence between amino acids 192 and 200.	XM_001118510.2	XP_001118510.2
9028	RHBDL1	722357	RHBDL1	correct		XM_001118514.2	XP_001118514.2
10273	STUB1	697105	STUB1	correct		XM_001086501.2	XP_001086501.1
339123	JMJD8	697226	JMJD8	correct		NM_001194835.1	NP_001181764.1
84219	WDR24	697343	WDR24	correct		XM_001086869.2	XP_001086869.1
146330	FBXL16	722364	FBXL16	wrong	The last 44 amino acids are not found in any other species.	XM_001118521.2	XP_001118521.2
79006	METRN	716488	LOC716488	incomplete	No alignment of human transcript (NM_024042.2) with NC_007877.1 but partial alignment with chromosome 20 unlocalized scaffold NW_001111392.1.	XM_001107238.2	XP_001107238.1
65990	FAM173A	100424929	LOC100424929	no RNA or protein derived	wrongly annotated as a pseudogene. 5' region of exon 1 missing from NC_007877.1.
124093	CCDC78	722379	CCDC78	correct		XM_001118534.2	XP_001118534.2
84264	HAGHL	697846	HAGHL	correct		XM_001087099.1	XP_001087099.1
64428	NARFL	722381	NARFL	correct		NM_001204755.1	NP_001191684.1
10232	MSLN	698095	MSLN	correct		XM_001087333.2	XP_001087333.2
401827	MSLNL	100425124	LOC100425124	no RNA or protein derived	Marked pseudogene. Limited evidence that this gene exists in species other than humans.
113000	RPUSD1	722393	RPUSD1	wrong	The last 42 amino acids are not found in any other species.	XM_001118548.2	XP_001118548.1
63922	CHTF18	698475	CHTF18	correct		XM_001087813.2	XP_001087813.1
51764	GNG13	722398	LOC722398	correct		XM_001118553.2	XP_001118553.2
388199	PRR25	100425308	LOC100425308	no RNA or protein derived	Marked pseudogene. Little evidence for the existence of this gene in animals other than humans.
64788	LMF1	100425501	LOC722401	wrong	Neither the first 30 nor the last 41 amino acids are found in any other species.	XM_002802347.1	XP_002802393.1
30812	SOX8	722402	SOX8	wrong	The last 75 amino acids are not found in any other species.	XM_001118556.1	XP_001118556.1
6755	SSTR5	699102	SSTR5	no protein derived	wrongly annotated a pseudogene. Correct protein can be derived from 83-1177 of XR_010595.2.	XR_010595.2
390664	C1QTNF8	699227	C1QTNF8	correct		XM_001088065.1	XP_001088065.1
8912	CACNA1H	722407	CACNA1H	no protein derived	wrongly annotated as a pseudogene. Missing sequence and frameshift error in genomic DNA corresponding to exon 5 from human transcript (NM_001005407.1).	XR_014749.2
25823	TPSG1	100425751	TPSG1	correct		NM_001204311.1	NP_001191240.1
64499	TPSB2	699599	TPSB2	correct		XM_001088175.2	XP_001088175.1
7177	TPSAB1	none	none	none annotated
23430	TPSD1	none	none	none annotated
7329	UBE2I	722434	UBE2I	correct		NM_001194836.1	NP_001181765.1
8938	BAIAP3	722437	BAIAP3	wrong	Exons 17, 18 and the 5' region of 19 of the human transcript (NM_001199097.1) are missing from NC_007877.1	XM_002802355.1	XP_002802401.1
115939	C16orf42	677691	C16orf42	correct		NM_001193827.1	NP_001180756.1
84572	GNPTG	722441	GNPTG	correct		NM_001204748.1	NP_001191677.1
64718	UNKL	100429104	LOC100429104	wrong	Amino acids 300-352 are not found in any other species	XM_002802356.1	XP_002802402.1
283951	C16orf91	701194	LOC701194	no protein derived	No good evidence for this gene in any species other than human.	XR_091929.1
645811	CCDC154	100429196	CCDC154	unclear	No good match for the first 48 amino acids.	XM_002802357.1	XP_002802403.1
1186	CLCN7	100429296	CLCN7	incomplete	Amino acids 516-524 undetermined.	XM_002802358.1	XP_002802404.1
390667	PTX4	100429374	LOC100429374	no RNA or protein derived	Apparent stop codon in rhesus genomic sequence at position 1473820 of NC_007877.1 (exon 1).
9894	TELO2	701679	TELO2	correct		XM_001089282.2	XP_001089282.1
9742	IFT140	701568	IFT140	wrong	Exon 24 of of the human transcript NM_014714.3 is missing from NC_007877.1.	XM_001089057.2	XP_001089057.1
79652	TMEM204	701926	TMEM204	correct		NM_001193849.1	NP_001180778.1
57585	CRAMP1L	722473	CRAMP1L	correct		XM_002802352.1	XP_002802398.1
90861	HN1L	702283	HN1L	correct		XM_001089979.2	XP_001089979.2
23162	MAPK8IP3	702388	MAPK8IP3	correct		XM_001090098.2	XP_001090098.2
4832	NME3	722479	LOC722479	incomplete	First 14 amino acids of the rhesus ortholog are missing.	XM_001118623.2	XP_001118623.2
65993	MRPS34	702487	MRPS34	correct		XM_001090555.2	XP_001090555.1
197342	EME2	722482	EME2	wrong	5' region of exon 2 from human transcript NM_001010865.1 is missing from NC_007877.1.	XM_001118625.2	XP_001118625.2
90864	SPSB3	722489	SPSB3	correct		XM_001118630.2	XP_001118630.2
10101	NUBP2	702962	NUBP2	correct		XM_001090679.2	XP_001090679.1
3483	IGFALS	722493	LOC722493	correct		XM_002802353.1	XP_002802399.1
3029	HAGH	703206	HAGH	correct		XM_001090793.2	XP_001090793.1
81889	FAHD1	722505	LOC722505	correct		XM_001118644.2	XP_001118644.2
254528	C16orf73	703322	C16orf73	correct		NM_001193903.1	NP_001180832.1
64711	HS3ST6	717335	LOC717335	incomplete	Not annotated on NC_007877.1. Partial model present on NW_001111429.1 but incorrectly annotated as complete. Additional sequence from this gene is present on NW_001111428.1.	XM_002802607.1	XP_002802653.1
51734	SEPX1	693358	SEPX1	wrong	6 nucleotides missing from rhesus transcript (after position 486) which are present in NC_007877.1.	NM_001114750.1	NP_001108222.1
6123	RPL3L	693424	RPL3L	correct		XM_001082003.2	XP_001082003.1
4716	NDUFB10	693482	NDUFB10	correct		NM_001204758.1	NP_001191687.1
6187	RPS2	693615	RPS2	correct		NM_001193577.1	NP_001180506.1
146310	RNF151	693744	RNF151	correct		XM_001082447.2	XP_001082447.2
10607	TBL3	693864	TBL3	correct		XM_001082569.2	XP_001082569.2
124056	NOXO1	694059	NOXO1	correct		XM_001082129.2	XP_001082129.2
2671	GFER	694203	GFER	correct		XM_001082639.2	XP_001082639.1
9143	SYNGR3	694003	SYNGR3	correct		NM_001204764.1	NP_001191693.1
90850	ZNF598	694129	ZNF598	wrong	exons 8, 9 and 10 from human transcript NM_178167.2 missing from NC_007877.1.	XM_001082834.2	XP_001082834.2
283869	NPW	694262	NPW	correct		NM_001204349.1	NP_001191278.1
9351	SLC9A3R2	694658	SLC9A3R2	wrong	No good match for the first 6 amino acids in any species.	XM_002802360.1	XP_002802406.1
4913	NTHL1	694848	NTHL1	correct		XM_001082772.2	XP_001082772.1
7249	TSC2	694965	TSC2	correct		XM_001083256.2	XP_001083256.1
5310	PKD1	694905	PKD1	wrong	3' region of exon 5, exon 6 and 5' region of exon 7 missing from NC_007877.1.	XM_001083558.2	XP_001083558.2
25837	RAB26	695143	LOC695143	incomplete	First 41 amino acids from the rhesus protein are not reported.	XM_002802361.1	XP_002802407.1
84231	TRAF7	695415	TRAF7	correct		XM_001083720.2	XP_001083720.1
57524	CASKIN1	695482	CASKIN1	wrong	First 52 amino acids have no good match with any other species.	XM_001084114.2	XP_001084114.1
64223	MLST8	695650	MLST8	wrong	3' end of exon 9 from human transcript NM_022372.4 missing from NC_007877.1.	XM_001084050.2	XP_001084050.1
